# Supplementary material for: Patterns of Management of Positive Sentinel Lymph Nodes in Breast Cancer Patients After the American College of Surgeons Oncology Group Z0011 Trial: A Retrospective Study
Source: Cancers (Basel). 2025 Nov 11;17(22):3621. doi: 10.3390/cancers17223621 (PMC12650466; doi:10.3390/cancers17223621)
Supplement: Supplementary file 1 [file cancers-17-03621-s001.zip]

Archive with 1 entries (1 files):
- cancers-3724597-supplementary.pdf
